# Supplementary material for: Effect of Intrapartum Antibiotics Prophylaxis on the Bifidobacterial Establishment within the Neonatal Gut
Source: Microorganisms. 2021 Sep 2;9(9):1867. doi: 10.3390/microorganisms9091867 (PMC8471514; doi:10.3390/microorganisms9091867)
Supplement: Supplementary file 1 [file microorganisms-09-01867-s001.zip]

Archive with 3 entries (2 files):
- microorganisms-1349451-supplementary/
- microorganisms-1349451-supplementary/microorganisms-1349451. SUPPL. Figures.pptx
- microorganisms-1349451-supplementary/microorganisms-1349451_Table SUPPL.xlsx
