# Supplementary material for: Effect of Intrapartum Antibiotics Prophylaxis on the Bifidobacterial Establishment within the Neonatal Gut
Source: Microorganisms. 2021 Sep 2;9(9):1867. doi: 10.3390/microorganisms9091867 (PMC8471514; doi:10.3390/microorganisms9091867)
Supplement: Supplementary file 1 [file microorganisms-09-01867-s001.zip › microorganisms-1349451-supplementary/microorganisms-1349451_Table SUPPL.xlsx]

## Sheet: Table S1
	Table S1. Basal characteristics of the infant groups included in this study.
		Antibiotic group (n=16)	Control group (n=27)
	Gender	8	14
	(n females)
	Delivery	7	27
	(n vaginal)
	Feeding 2, 10, 30, 90 days	7, 6, 7, 7	20, 20, 16, 13
	(n exclusively breast-milk)

## Sheet: Table S2
	Table S2: Relative abundance (%) and levels (log10 cfu/g) of bifidobacterial (sub)species during the first three months of life in the general population.
			2 days	10 days	30 days	90 days
	ITS	B. adolescentis	10.18±13.17	5.01±16.30	6.97±20.21	7.43±21.70
	(%)	B. animalis subsp animalis	0.27±0.71	0.03±0.11	0.29±1.57	0.26±1.20
		B. animalis subsp lactis	3.83±6.82	9.45±25.31	3.86±13.43	2.86±10.78
		B. anseris	0.01±0.07	0.01±0.03	0.02±0.09	0.00±0.01
		B. asteroides	1.72±10.11	0.80±3.35	0.00±0.02	0.02±0.08
		B. biavatii	0.01±0.01	0.00±0.01	0.00±0.01	0.00±0.01
		B. bifidum	2.70±6.01	4.58±15.71	5.46±15.90	13.23±27.44
		B. breve	22.14±31.70	22.56±35.61	18.31±32.22	21.64±34.33
		B. catenulatum	2.43±9.98	1.04±5.79	2.13±8.23	1.14±5.41
		B. choerinum	0.00±0.02	0.00±0.02	0.00±0.00	0.00±0.00
		B. crudilactis	0.15±0.91	0.02±0.09	0.00±0.00	0.00±0.02
		B. dentium	7.99±16.45	13.10±30.37	11.58±27.61	5.52±22.12
		B. eulemuris	0.06±0.21	0.01±0.08	0.03±0.20	0.00±0.00
		B. italicum	0.00±0.01	0.00±0.01	0.00±0.00	0.00±0.00
		B. kashiwanohense	0.50±2.05	0.06±0.20	0.75±4.34	0.52±2.73
		B. longum subsp infantis	0.80±3.81	5.91±21.83	8.41±26.09	2.85±16.61
		B. longum subsp longum	29.18±29.41	26.40±36.97	31.12±36.08	29.64±33.33
		B. longum subsp suis	0.30±1.45	0.48±2.19	0.57±2.94	0.11±0.31
		B. longum subspp	0.02±0.03	0.04±0.15	0.05±0.20	0.02±0.03
		B. magnum	0.00±0.01	0.04±0.26	0.00±0.00	0.01±0.03
		B. mongoliense	0.01±0.07	0.00±0.02	0.05±0.29	0.01±0.06
		B. parmae	1.20±4.62	0.06±0.19	0.02±0.07	0.00±0.01
		B. pseudocatenulatum	6.38±14.61	6.44±22.01	4.54±15.27	9.21±21.21
		B. pseudolongum subsp globosum	6.10±14.05	1.76±3.87	0.54±1.54	1.52±5.92
		B. pseudolongum subsp pseudolongum	0.88±3.92	0.32±1.37	0.04±0.16	0.07±0.23
		B. pseudolongum subspp	0.61±2.62	0.12±0.65	0.00±0.01	0.03±0.12
		B. reuteri	0.03±0.14	0.05±0.18	0.02±0.08	0.02±0.07
		B. scardovii	0.04±0.18	0.01±0.06	0.74±4.63	0.38±2.22
		B. stellenboschense	0.03±0.12	0.01±0.04	0.00±0.00	0.00±0.00
		B. thermacidophilum subsp porcinum	0.00±0.02	0.00±0.01	0.02±0.12	0.00±0.00
		B. thermacidophilum subsp thermacidophilum	0.00±0.00	0.01±0.06	0.00±0.00	0.00±0.00
		B. thermophilum	0.03±0.13	0.01±0.04	0.00±0.01	0.01±0.02
		B. tissieri	0.14±0.92	0.00±0.00	0.00±0.00	0.00±0.00
		B. tsurumiense	0.00±0.00	0.00±0.00	0.00±0.00	0.00±0.00
		B. vansinderenii	0.02±0.12	0.02±0.10	0.00±0.00	0.00±0.01
		Putative new bifidobacterial species	2.06±7.36	1.39±4.18	4.40±13.73	3.43±9.30
		Bif. Others	0.19±0.41	0.24±1.06	0.09±0.33	0.07±0.26
	q-PCR	B. adolescentis	4.53±0.72	4.67±1.01	4.73±1.03	5.09±1.43
	(log10 cfu/g)	B. angulatum	5.26±0.08	5.31±0.09	5.28±0.13	5.29±0.07
		B. animalis	5.27±0.43	5.47±0.80	5.39±0.65	5.62±0.94
		B. bifidum	5.12±1.07	5.49±1.47	6.06±1.64	6.65±1.76
		B. breve	5.82±1.08	6.13±1.49	6.53±1.68	6.92±1.89
		B. catenulatum	5.89±1.08	6.19±1.42	6.43±1.62	6.35±1.46
		B. dentium	4.77±0.61	4.99±0.99	5.27±1.22	5.16±0.89
		B. longum	6.14±1.24	6.92±1.68	7.79±1.59	8.11±1.47

## Sheet: Table S3
	Table S3: Bifidobacterial relative abundance. Average relative proportions of the minority (sub)species during the first three months of life
			2 days				10 days				30 days				90 days
			Mean ± SD			p-value	Mean ± SD			p-value	Mean ± SD			p-value	Mean ± SD			p-value
	B. animalis subsp. animalis	Control group	0.20	±	0.62	ns	0.02	±	0.09	ns	0.03	±	0.11	0.024	0.40	±	1.51	ns
		Antibiotic group	0.37	±	0.83		0.04	±	0.14		0.68	±	2.47		0.01	±	0.01
	B. anseris	Control group	0.02	±	0.08	ns	0.01	±	0.03	ns	0.00	±	0.00	ns	0.00	±	0.00	ns
		Antibiotic group	0.00	±	0.00		0.00	±	0.00		0.04	±	0.14		0.00	±	0.01
	B. asteroides	Control group	2.71	±	12.74	ns	1.14	±	4.13	ns	0.01	±	0.02	ns	0.02	±	0.05	ns
		Antibiotic group	0.04	±	0.16		0.19	±	0.73		0.00	±	0.01		0.04	±	0.12
	B. biavatii	Control group	0.00	±	0.00	ns	0.00	±	0.01	ns	0.00	±	0.01	ns	0.00	±	0.01	ns
		Antibiotic group	0.00	±	0.00		0.00	±	0.00		0.00	±	0.01		0.00	±	0.00
	B. choerinum	Control group	0.01	±	0.03	ns	0.00	±	0.03	ns	0.00	±	0.00	0.006	0.00	±	0.00	ns
		Antibiotic group	0.00	±	0.00		0.00	±	0.00		0.00	±	0.01		0.00	±	0.00
	B. crudilactis	Control group	0.23	±	1.15	ns	0.01	±	0.04	ns	0.00	±	0.00	ns	0.01	±	0.02	ns
		Antibiotic group	0.00	±	0.00		0.04	±	0.15		0.00	±	0.00		0.00	±	0.01
	B. eulemuris	Control group	0.06	±	0.23	ns	0.02	±	0.10	ns	0.00	±	0.00	ns	0.00	±	0.00	ns
		Antibiotic group	0.05	±	0.17		0.00	±	0.01		0.08	±	0.31		0.00	±	0.00
	B. italicum	Control group	0.00	±	0.02	ns	0.00	±	0.01	ns	0.00	±	0.00	0.035	0.00	±	0.00	ns
		Antibiotic group	0.00	±	0.00		0.00	±	0.00		0.00	±	0.00		0.00	±	0.00
	B. kashiwanohense	Control group	0.62	±	2.44	ns	0.05	±	0.18	ns	0.04	±	0.15	0.03	0.07	±	0.22	0.034
		Antibiotic group	0.30	±	1.16		0.08	±	0.22		1.81	±	6.84		1.26	±	4.47
	B. longum subsp. suis	Control group	0.46	±	1.82	ns	0.58	±	2.68	ns	0.83	±	3.80	ns	0.15	±	0.38	ns
		Antibiotic group	0.02	±	0.03		0.30	±	0.77		0.18	±	0.39		0.03	±	0.07
	B. longum subspp	Control group	0.02	±	0.02	ns	0.05	±	0.19	ns	0.06	±	0.26	ns	0.02	±	0.04	ns
		Antibiotic group	0.04	±	0.04		0.02	±	0.04		0.02	±	0.03		0.01	±	0.03
	B. magnum	Control group	0.00	±	0.00	ns	0.01	±	0.03	ns	0.00	±	0.00	ns	0.01	±	0.04	ns
		Antibiotic group	0.00	±	0.01		0.11	±	0.44		0.00	±	0.01		0.01	±	0.02
	B. mongoliense	Control group	0.02	±	0.09	ns	0.01	±	0.02	ns	0.00	±	0.00	0.016	0.02	±	0.08	ns
		Antibiotic group	0.00	±	0.01		0.00	±	0.00		0.13	±	0.46		0.00	±	0.01
	B. parmae	Control group	1.50	±	5.70	ns	0.05	±	0.19	ns	0.00	±	0.00	0.002	0.00	±	0.01	ns
		Antibiotic group	0.68	±	1.71		0.08	±	0.21		0.05	±	0.10		0.00	±	0.00
	B. pseudolongum subsp globosum	Control group	7.98	±	17.21	ns	1.60	±	3.98	ns	0.52	±	1.69	ns	1.84	±	7.38	ns
		Antibiotic group	2.92	±	4.72		2.05	±	3.78		0.57	±	1.35		0.98	±	1.88
	B. pseudolongum subsp pseudolongum	Control group	0.23	±	0.70	0.042	0.07	±	0.32	ns	0.02	±	0.06	ns	0.05	±	0.15	ns
		Antibiotic group	1.97	±	6.33		0.76	±	2.24		0.08	±	0.24		0.11	±	0.34
	B. pseudolongum subspp	Control group	0.91	±	3.28	ns	0.17	±	0.81	ns	0.00	±	0.00	ns	0.03	±	0.14	ns
		Antibiotic group	0.12	±	0.41		0.03	±	0.07		0.00	±	0.01		0.02	±	0.06
	B. reuteri	Control group	0.04	±	0.17	ns	0.02	±	0.08	ns	0.00	±	0.00	0.026	0.03	±	0.09	ns
		Antibiotic group	0.02	±	0.06		0.10	±	0.27		0.04	±	0.12		0.00	±	0.01
	B. scardovii	Control group	0.00	±	0.01	ns	0.01	±	0.05	ns	0.00	±	0.00	ns	0.00	±	0.01	ns
		Antibiotic group	0.10	±	0.29		0.02	±	0.07		1.84	±	7.32		1.01	±	3.65
	B. stellenboschense	Control group	0.04	±	0.15	ns	0.00	±	0.00	ns	0.00	±	0.00	0.023	0.00	±	0.00	ns
		Antibiotic group	0.01	±	0.05		0.02	±	0.07		0.00	±	0.00		0.00	±	0.00
	B. thermacidophilum subsp. porcinum	Control group	0.01	±	0.03	ns	0.00	±	0.01	ns	0.00	±	0.00	ns	0.00	±	0.01	ns
		Antibiotic group	0.00	±	0.00		0.00	±	0.00		0.05	±	0.18		0.00	±	0.00
	B. thermacidophilum subsp. thermacidophilum	Control group	0.00	±	0.00	ns	0.02	±	0.07	ns	0.00	±	0.00	ns	0.00	±	0.01	ns
		Antibiotic group	0.00	±	0.00		0.00	±	0.00		0.00	±	0.00		0.00	±	0.00
	B. thermophilum	Control group	0.04	±	0.16	ns	0.00	±	0.02	ns	0.00	±	0.00	ns	0.01	±	0.03	ns
		Antibiotic group	0.00	±	0.00		0.03	±	0.05		0.00	±	0.01		0.00	±	0.01
	B. tissieri	Control group	0.22	±	1.16	ns	0.00	±	0.00	ns	0.00	±	0.00	0.035	0.00	±	0.00	ns
		Antibiotic group	0.00	±	0.00		0.00	±	0.00		0.00	±	0.00		0.00	±	0.00
	B. tsurumiense	Control group	0.00	±	0.00	ns	0.00	±	0.00	ns	0.00	±	0.00	ns	0.00	±	0.00	ns
		Antibiotic group	0.00	±	0.00		0.00	±	0.00		0.00	±	0.00		0.00	±	0.00
	B. vansinderenii	Control group	0.03	±	0.15	ns	0.02	±	0.12	ns	0.00	±	0.00	0.035	0.00	±	0.00	ns
		Antibiotic group	0.01	±	0.03		0.01	±	0.04		0.00	±	0.00		0.00	±	0.01
	Putative new bifidobacterial species	Control group	2.54	±	9.19	ns	1.76	±	5.11	ns	3.01	±	9.90	ns	3.28	±	8.65	ns
		Antibiotic group	1.24	±	2.11		0.72	±	1.42		6.47	±	18.23		3.70	±	10.68
	Others	Control group	0.11	±	0.26	ns	0.11	±	0.37	ns	0.05	±	0.16	ns	0.11	±	0.33	ns
		Antibiotic group	0.33	±	0.57		0.47	±	1.71		0.14	±	0.49		0.01	±	0.02
